# Supplementary material for: Exploring Climate and Air Pollution Mitigating Benefits of Urban Parks in Sao Paulo Through a Pollution Sensor Network
Source: Int J Environ Res Public Health. 2025 Feb 18;22(2):306. doi: 10.3390/ijerph22020306 (PMC11854963; doi:10.3390/ijerph22020306)
Supplement: Supplementary file 1 [file ijerph-22-00306-s001.zip]

Archive with 1 entries (1 files):
- ijerph-3410725-supplementary.pdf
